# Supplementary material for: Exosomes from Von Hippel-Lindau-Null Cancer Cells Promote Metastasis in Renal Cell Carcinoma
Source: Int J Mol Sci. 2023 Dec 9;24(24):17307. doi: 10.3390/ijms242417307 (PMC10743428; doi:10.3390/ijms242417307)
Supplement: Supplementary file 1 [file ijms-24-17307-s001.zip]

Archive with 10 entries (9 files):
- Supplementary figures.pdf
- Supplementary Methods final.pdf
- supplementary videos/
- supplementary videos/supple video legends.pptx
- supplementary videos/sv1.mp4
- supplementary videos/sv2.mp4
- supplementary videos/sv3.mp4
- supplementary videos/sv4.mp4
- supplementary videos/sv5.mp4
- supplementary videos/sv6.mp4
